# Supplementary material for: A comparison of mRNA and circRNA expression between squamous cell carcinoma and adenocarcinoma of the lungs
Source: Genet Mol Biol. 2020 Nov 6;43(4):e20200054. doi: 10.1590/1678-4685-GMB-2020-0054 (PMC7654371; doi:10.1590/1678-4685-GMB-2020-0054)
Supplement: Supplementary file 2 [file 1415-4757-GMB-43-4-e20200054-s2.xls]

## Sheet: Legend
Genetics and Molecular Biology
https://doi.org/10.1590/1678-4685-GMB-2020-0054
Supplementary Material to “A comparison of mRNA and circRNA expression between squamous cell carcinoma and adenocarcinoma of the lungs.”

## Sheet: Sheet1
Genetics and Molecular Biology
Supplementary Material to “A comparison of mRNA and circRNA expression between squamous cell carcinoma and adenocarcinoma of the lungs.”
Symbol	logFC	p-value	adj.p.val	B
NTS	6.10018	0.0497037	0.63059	-3.64337
S100A8	5.27495	0.00463875	0.505398	-1.66765
CSTA	4.29187	0.0045008	0.505398	-1.64452
GSTA1	3.62088	0.0429395	0.626129	-3.51587
SPRR2A	3.57142	0.0403226	0.619712	-3.46112
IGF2BP3	3.4161	0.047938	0.628008	-3.61183
NTRK2	3.07856	0.0427615	0.626129	-3.51225
IGF2BP2	2.84133	0.0303368	0.593286	-3.21424
RASSF9	2.75878	0.0446805	0.626129	-3.55049
P2RY1	2.61261	0.0109178	0.546994	-2.34935
MRAP2	2.51654	0.0377196	0.619712	-3.40309
CYP2S1	2.41214	0.0279188	0.588464	-3.14251
NDUFA4L2	2.37464	0.0458454	0.626624	-3.57292
EPHA7	2.36495	0.0430726	0.626129	-3.51856
FABP5	2.3644	0.030344	0.593286	-3.21444
SPP1	2.33435	0.0407673	0.619712	-3.47067
SLC9A9	2.31792	0.00351727	0.505398	-1.45814
HCAR2	2.20465	0.0063747	0.505398	-1.91521
CRYAB	2.14519	0.0310712	0.599236	-3.23493
C3ORF58	2.10184	0.0100084	0.533812	-2.278
ZNF385A	2.07976	0.00134283	0.496749	-0.777963
ITGA6	2.07882	0.0383588	0.619712	-3.4177
GPNMB	2.0492	0.0225858	0.575772	-2.96037
BCL11A	1.9971	0.0176563	0.56265	-2.75077
CD177	1.96859	0.0342982	0.618424	-3.32053
B3GNT5	1.96015	0.0121829	0.550224	-2.43989
SAMD9	1.95851	0.00265469	0.496749	-1.2513
AOAH	1.94676	0.00494921	0.505398	-1.71752
WNT2B	1.94076	0.0230008	0.575948	-2.97596
PKP2	1.93919	0.00184617	0.496749	-0.994002
KLRG2	1.93151	0.015492	0.561763	-2.64047
GBP4	1.88845	0.000703074	0.435338	-0.367506
DUSP14	1.86941	0.0315452	0.603953	-3.24803
IFI44L	1.85216	0.0465092	0.627024	-3.58545
MTSS1	1.83918	0.0207536	0.570126	-2.88809
CCL19	1.83711	0.0454069	0.626624	-3.56454
TMEM246	1.81238	0.012885	0.550224	-2.4864
NFE2L2	1.8121	0.0120763	0.550224	-2.43261
PLBD1	1.80023	0.00160967	0.496749	-0.899858
EIF4EBP1	1.78635	0.0265646	0.581348	-3.09967
VAV3	1.7849	0.0128218	0.550224	-2.48232
CENPW	1.78316	0.0129155	0.550224	-2.48837
RTKN2	1.77502	0.0126006	0.550224	-2.46785
RTP4	1.76566	0.0284267	0.590249	-3.15806
NRN1	1.75262	0.0392679	0.619712	-3.43807
GBP5	1.74783	0.00965633	0.533812	-2.24874
OAS2	1.7474	0.0261432	0.578601	-3.0859
LINC00842	1.69521	0.041722	0.624348	-3.49082
ZNF883	1.68379	0.0101014	0.533812	-2.28557
MLLT11	1.66085	0.0386607	0.619712	-3.42452
SIAH2	1.65524	0.0195405	0.564481	-2.8368
SAA1	1.6446	0.0357357	0.618424	-3.35616
SLC7A8	1.64109	0.00249016	0.496749	-1.20517
HCAR3	1.63607	0.000515966	0.401579	-0.185279
SOSTDC1	1.62032	0.00583362	0.505398	-1.84543
PRNP	1.62019	0.000986229	0.4735	-0.577291
HIST1H3A	1.58612	0.034619	0.618424	-3.32861
PHLDB2	1.58391	0.049233	0.629303	-3.63507
ANXA1	1.56917	0.0115255	0.550224	-2.394
ACAP2	1.53109	0.0186997	0.56265	-2.79944
CENPU	1.52852	0.0120162	0.550224	-2.42847
IFI44	1.52672	0.0427483	0.626129	-3.51198
DIP2B	1.52291	0.0294943	0.592078	-3.1899
S100A12	1.52261	0.0257431	0.578601	-3.07263
MYC	1.51155	0.0286891	0.590249	-3.16599
DNAJA1	1.50409	0.0237427	0.575948	-3.00316
LOC105375355	1.49518	0.0119515	0.550224	-2.42401
HERC6	1.48276	0.0321396	0.610371	-3.26419
AMOTL1	1.48159	0.0257115	0.578601	-3.07158
DNASE1L3	1.47785	0.00198091	0.496749	-1.04302
CENPN	1.4596	0.0369381	0.618424	-3.3849
GBP2	1.45575	0.00750449	0.51162	-2.04496
SIGLEC14	1.45564	0.0486439	0.628841	-3.62457
UBE2S	1.45248	0.0224	0.574254	-2.9533
OR51B4	1.44838	0.049899	0.63059	-3.64679
S100A11	1.44542	0.00289589	0.505398	-1.31455
RBP1	1.43999	0.0125853	0.550224	-2.46685
FGL2	1.43517	0.0395988	0.619712	-3.44537
BLMH	1.43159	0.0171357	0.562218	-2.72547
SELL	1.4212	0.00185681	0.496749	-0.997984
PLAC8	1.41971	0.0162587	0.562218	-2.68113
MRPL47	1.41625	0.00906979	0.533812	-2.19773
DGKG	1.40602	0.00549664	0.505398	-1.79891
CDK6	1.40042	0.00927216	0.533812	-2.21567
MBD2	1.37906	0.0153854	0.561763	-2.63467
PRKX	1.36985	0.0230308	0.575948	-2.97707
CDK5R1	1.3648	0.033693	0.614942	-3.30509
XG	1.3644	0.0456971	0.626624	-3.57009
IL1A	1.36431	0.0293694	0.590945	-3.18623
DNAJB1	1.36348	0.0020831	0.496749	-1.07828
SIPA1L2	1.36204	0.0385825	0.619712	-3.42276
CTSC	1.35832	0.0344632	0.618424	-3.32469
EGFL6	1.34077	0.0343972	0.618424	-3.32303
XXYLT1	1.32272	0.046663	0.627024	-3.58833
C11ORF45	1.31614	0.00286347	0.505398	-1.30633
PGM2	1.31312	0.0245681	0.578601	-3.03249
LPAR5	1.31099	0.00300184	0.505398	-1.34086
PAK2	1.30913	0.00760783	0.51162	-2.05591
LY6G6C	1.29393	0.0361358	0.618424	-3.36583
CHRM3	1.29353	0.0292029	0.590778	-3.18132
TRPS1	1.29253	0.00314169	0.505398	-1.37436
HPSE	1.28553	0.0128834	0.550224	-2.4863
S1PR5	1.28529	0.0279524	0.588464	-3.14355
FEN1	1.28333	0.0441462	0.626129	-3.54001
BID	1.2775	0.000419587	0.401579	-0.068667
VSIG10L	1.27603	0.0247088	0.578601	-3.03739
IL1RAP	1.2707	0.0182201	0.56265	-2.7774
NHSL1	1.26525	0.0300877	0.592135	-3.20711
DCUN1D1	1.26413	0.048624	0.628841	-3.62422
GCSAM	1.26166	0.00314178	0.505398	-1.37438
MGST2	1.26067	0.0466757	0.627024	-3.58856
CHST7	1.24995	0.0480916	0.628841	-3.61461
PTDSS1	1.23849	0.0108022	0.546994	-2.34059
SEMA6A	1.23531	0.00760956	0.51162	-2.0561
ADD3	1.23017	0.0217289	0.570126	-2.92729
AP2M1	1.22874	0.0149311	0.561763	-2.60951
EMC6	1.22363	0.0396816	0.619712	-3.44718
GINS2	1.22141	0.0449153	0.626624	-3.55505
TUBA1C	1.2153	0.00306384	0.505398	-1.35588
APOBEC3B	1.21307	0.00903872	0.533812	-2.19495
CSTB	1.19993	0.00616353	0.505398	-1.88864
SAMD9L	1.19736	0.0498634	0.63059	-3.64616
EIF4G1	1.18377	0.0499729	0.63059	-3.64808
NDRG4	1.17418	0.00701412	0.507247	-1.99101
NPL	1.16613	0.00970409	0.533812	-2.25277
FOXN2	1.16202	0.0106643	0.543725	-2.33004
ARHGEF26	1.15638	0.0209549	0.570126	-2.89633
UBE2L6	1.15001	0.00942739	0.533812	-2.22918
IFI16	1.14668	0.0462609	0.626624	-3.58078
HENMT1	1.13841	0.0488381	0.628999	-3.62804
DIRC2	1.13579	0.00936677	0.533812	-2.22393
PCYT1A	1.13266	0.0360448	0.618424	-3.36364
YBX1	1.13132	0.00324643	0.505398	-1.39859
F8A1	1.12594	0.0415122	0.622704	-3.48643
ALYREF	1.12491	0.0183668	0.56265	-2.7842
ZNF267	1.12473	0.0361461	0.618424	-3.36607
TUSC3	1.11787	0.0394166	0.619712	-3.44136
CYB5R2	1.11458	0.0327405	0.611424	-3.28024
FYTTD1	1.11292	0.0435374	0.626129	-3.52791
MGME1	1.11006	0.0416788	0.624243	-3.48992
GDF11	1.09825	0.023117	0.575948	-2.98027
PMAIP1	1.09328	0.0122711	0.550224	-2.44587
PDCD10	1.08596	0.0431291	0.626129	-3.5197
HCLS1	1.08338	0.00991779	0.533812	-2.27056
SNRPD3	1.08264	0.0489253	0.629303	-3.6296
ELF4	1.08006	0.00952301	0.533812	-2.23741
AADAC	1.07911	0.0125143	0.550224	-2.46215
CORO1C	1.07911	0.00571268	0.505398	-1.82902
RAB7A	1.07687	0.00503217	0.505398	-1.73036
FAM117B	1.07089	0.0311482	0.599236	-3.23707
DYNLL1	1.06575	0.0365926	0.618424	-3.37674
LYPD2	1.06289	0.0153726	0.561763	-2.63397
NOP10	1.06275	0.0443062	0.626129	-3.54316
BICD2	1.05974	0.0310825	0.599236	-3.23524
MEA1	1.05802	0.00711182	0.51162	-2.00203
RPF1	1.05466	0.0159442	0.562218	-2.66468
PAPSS1	1.03942	0.00513913	0.505398	-1.74664
YWHAZ	1.03652	0.0367074	0.618424	-3.37946
TUBB4B	1.03554	0.0073161	0.51162	-2.02463
IL12RB2	1.03515	0.00110522	0.478766	-0.650324
SNX16	1.0348	0.036884	0.618424	-3.38363
OSTF1	1.03016	0.01702	0.562218	-2.71974
TGFBR3	1.02928	0.0273467	0.585018	-3.12466
B3GALNT1	1.02344	0.0102341	0.533812	-2.29625
GNA13	1.02265	0.0209392	0.570126	-2.89569
SH3BP1	1.02162	0.0196842	0.564481	-2.84303
PRKG2	1.01656	0.00154131	0.496749	-0.870406
TSPAN33	1.01617	0.00152109	0.496749	-0.861474
PLAGL2	1.01506	0.0371027	0.618424	-3.38876
BCL11B	1.01394	0.0343529	0.618424	-3.32191
RNF13	1.01351	0.0150455	0.561763	-2.61591
THAP1	1.01345	0.00667959	0.505398	-1.95218
HMGB2	1.00779	0.0369602	0.618424	-3.38542
SLC12A6	1.00493	0.0211433	0.570126	-2.90396
CENPQ	1.0033	0.0366669	0.618424	-3.3785
PARL	1.0004	0.0293584	0.590945	-3.18591
SLC43A1	-1.00147	0.0381298	0.619712	-3.41249
OBSL1	-1.00185	0.00388123	0.505398	-1.53201
PFN4	-1.00198	0.0256017	0.578601	-3.0679
MIR6716	-1.00619	0.0426372	0.626129	-3.50971
PHYKPL	-1.00836	0.032746	0.611424	-3.28038
LRRC20	-1.01098	0.00340103	0.505398	-1.4331
KYAT1	-1.01178	0.0452389	0.626624	-3.56131
SIL1	-1.01193	0.0219355	0.570126	-2.93538
SBNO2	-1.01524	0.0188085	0.56265	-2.80436
SPON1	-1.0182	0.0261683	0.578601	-3.08673
NPHP4	-1.01968	0.029084	0.590778	-3.1778
NISCH	-1.02256	0.0286369	0.590249	-3.16442
MRVI1	-1.02312	0.005215	0.505398	-1.75801
RNF145	-1.02324	0.0047416	0.505398	-1.6845
BAHCC1	-1.024	0.0389236	0.619712	-3.43041
CD99L2	-1.02407	0.0445601	0.626129	-3.54814
FAM193B	-1.02478	0.0286583	0.590249	-3.16507
FOXA1	-1.02589	0.0449833	0.626624	-3.55637
CSAD	-1.02589	0.0191637	0.564481	-2.82025
PAM	-1.02645	0.0138667	0.561763	-2.5476
MIR3175	-1.02646	0.00347807	0.505398	-1.44978
VWA1	-1.02711	0.00213829	0.496749	-1.0967
ACTA2	-1.02953	0.0353578	0.618424	-3.34693
NECTIN3	-1.03041	0.0014987	0.496749	-0.851469
FHIT	-1.03372	0.00634651	0.505398	-1.91171
TPM1	-1.03477	0.046826	0.627024	-3.59136
SYT7	-1.03492	0.0492321	0.629303	-3.63505
TMEM234	-1.03505	0.0321833	0.610371	-3.26537
ZDHHC9	-1.03665	0.00224749	0.496749	-1.13195
TNFRSF19	-1.03789	0.0161449	0.562218	-2.67521
FANK1	-1.04253	0.00619211	0.505398	-1.89229
CD151	-1.04298	0.024376	0.578601	-3.02575
GRAMD3	-1.04908	0.044861	0.626624	-3.554
SMIM14	-1.04997	0.0101986	0.533812	-2.29341
CMTM4	-1.05059	0.0244586	0.578601	-3.02865
TDRD10	-1.05088	0.0261499	0.578601	-3.08612
WDR6	-1.05117	0.0240655	0.575948	-3.01475
SAMD11	-1.05147	0.00381526	0.505398	-1.5191
MATN3	-1.05292	0.0429352	0.626129	-3.51578
IRX5	-1.05324	0.0394577	0.619712	-3.44226
SLC12A4	-1.05341	0.0446901	0.626129	-3.55068
CACFD1	-1.05348	0.0253015	0.578601	-3.05775
UVSSA	-1.05664	0.0234656	0.575948	-2.9931
SLC6A20	-1.05666	0.0178092	0.56265	-2.75807
MGLL	-1.05677	0.0251597	0.578601	-3.05292
SLC9A5	-1.05991	0.0329936	0.611424	-3.28691
TNFRSF10B	-1.06129	0.0121088	0.550224	-2.43483
KCNE4	-1.0616	0.042545	0.626129	-3.50783
MAMDC4	-1.06185	0.0228446	0.575948	-2.97012
ANKRD10	-1.06354	0.0268699	0.582059	-3.10951
NNMT	-1.06679	0.00337551	0.505398	-1.4275
PPFIA2	-1.06736	0.048624	0.628841	-3.62421
PDGFA	-1.06759	0.0103129	0.533812	-2.30254
MAGI2	-1.0676	0.0210476	0.570126	-2.90009
SLC6A6	-1.06794	0.0418409	0.624545	-3.4933
ALDH7A1	-1.06802	0.00496426	0.505398	-1.71986
FBXL8	-1.06838	0.0443503	0.626129	-3.54403
VWA7	-1.06889	0.0396808	0.619712	-3.44717
THRB	-1.07006	0.0250523	0.578601	-3.04925
OVOL2	-1.07438	0.0101928	0.533812	-2.29294
NOMO3	-1.075	0.0131945	0.557721	-2.50616
MTAP	-1.07641	0.0266005	0.581348	-3.10083
SGSM3	-1.07653	0.00504736	0.505398	-1.73269
TMEM63A	-1.07818	0.00617638	0.505398	-1.89028
PMEPA1	-1.07829	0.0369193	0.618424	-3.38446
IGFN1	-1.07892	0.00308824	0.505398	-1.36172
DNHD1	-1.08019	0.00577159	0.505398	-1.83705
ASS1	-1.0813	0.016314	0.562218	-2.68399
MIR7855	-1.08273	0.0128451	0.550224	-2.48382
CFAP221	-1.08423	0.0290604	0.590778	-3.1771
CEP112	-1.08653	0.0460587	0.626624	-3.57696
DCLK2	-1.08801	0.00987908	0.533812	-2.26737
MAGI3	-1.0888	0.0239579	0.575948	-3.0109
MAPK8IP3	-1.0888	0.0332032	0.611817	-3.2924
WDR90	-1.0897	0.0149358	0.561763	-2.60977
KIFC3	-1.08987	0.0204864	0.570126	-2.87704
MIR6808	-1.09049	0.0129247	0.550224	-2.48896
MXRA8	-1.09252	0.00225293	0.496749	-1.13366
QTRT1	-1.09386	0.0328757	0.611424	-3.28381
CLK4	-1.09612	0.0399639	0.619712	-3.45335
LCAT	-1.10311	0.0164284	0.562218	-2.68988
MPRIP	-1.10388	0.00758236	0.51162	-2.05323
NT5C1A	-1.10506	0.000641741	0.435338	-0.312792
CDC42EP5	-1.10639	0.00378926	0.505398	-1.51395
CLPTM1L	-1.10791	0.0147441	0.561763	-2.59894
LENG8	-1.11211	0.0106155	0.542837	-2.32627
SPRY1	-1.11344	0.0248429	0.578601	-3.04204
FUK	-1.11397	0.0239801	0.575948	-3.0117
SLC25A2	-1.1156	0.0143855	0.561763	-2.57832
AKAP17A	-1.1163	0.0185778	0.56265	-2.79388
COL8A1	-1.11701	0.0267417	0.581387	-3.10539
ATAD3B	-1.11778	0.00810216	0.526555	-2.10649
NFATC4	-1.12421	0.0109817	0.546994	-2.35415
ATP10A	-1.12811	0.0405474	0.619712	-3.46596
CYP4Z1	-1.12907	0.0347679	0.618424	-3.33233
MRC2	-1.1293	0.0157453	0.562218	-2.65411
FBXO44	-1.13483	0.0472567	0.627024	-3.59935
CYB5A	-1.13636	0.00677595	0.505398	-1.96355
FHDC1	-1.13689	0.0238649	0.575948	-3.00756
CTTN	-1.13901	0.0395971	0.619712	-3.44533
VASN	-1.14192	0.0252031	0.578601	-3.05441
BEAN1	-1.14499	0.0160246	0.562218	-2.66891
ST6GALNAC4	-1.14669	0.0454461	0.626624	-3.56529
NUDT16L1	-1.15196	0.0261667	0.578601	-3.08667
MCTP2	-1.15299	0.0434054	0.626129	-3.52526
CRLF2	-1.15302	0.0373089	0.618424	-3.39358
ARHGAP42	-1.15466	0.0261174	0.578601	-3.08505
LINC01125	-1.15482	0.0276517	0.588464	-3.13422
MIR4649	-1.15654	0.0349756	0.618424	-3.3375
HES4	-1.1568	0.00178809	0.496749	-0.971901
MIR6845	-1.15801	0.00496868	0.505398	-1.72055
PTPRG	-1.16066	0.0425891	0.626129	-3.50873
WSB1	-1.16549	0.0408549	0.619712	-3.47254
IGIP	-1.16716	0.029144	0.590778	-3.17958
P4HTM	-1.1688	0.0153981	0.561763	-2.63536
UBTD1	-1.16886	0.0462584	0.626624	-3.58073
RNF207	-1.17275	0.0248824	0.578601	-3.0434
SMARCD3	-1.1753	0.0444446	0.626129	-3.54588
CD164L2	-1.17535	0.00453326	0.505398	-1.65002
PFKFB2	-1.17624	0.00736689	0.51162	-2.03016
PRKAB1	-1.17668	0.0229391	0.575948	-2.97365
ALCAM	-1.17679	0.0420422	0.624545	-3.49748
POU2F3	-1.17697	0.00175794	0.496749	-0.960183
ERGIC1	-1.17838	0.0113355	0.550224	-2.38028
NPDC1	-1.18538	0.00992709	0.533812	-2.27133
EPHA10	-1.18636	0.00113066	0.478766	-0.665059
AKR1E2	-1.18846	0.00576521	0.505398	-1.83618
PABPC1L	-1.19074	0.0183732	0.56265	-2.78449
LMNTD2	-1.19122	0.0160796	0.562218	-2.6718
PHLDA3	-1.19123	0.00907309	0.533812	-2.19803
RSRP1	-1.19843	0.0455387	0.626624	-3.56707
DMRTA1	-1.20144	0.00470396	0.505398	-1.67837
MVP	-1.20511	0.0470777	0.627024	-3.59604
PDE4C	-1.20779	0.0238674	0.575948	-3.00765
DOK4	-1.20958	0.00609134	0.505398	-1.87937
WWC1	-1.21501	0.0240705	0.575948	-3.01492
MID1IP1	-1.21538	0.0025167	0.496749	-1.21279
TDRKH	-1.21623	0.00436758	0.505398	-1.62156
MPP7	-1.21679	0.00631666	0.505398	-1.90799
C4B	-1.21695	0.0191355	0.564481	-2.819
DIP2C	-1.21957	0.00419094	0.505398	-1.59012
CAPN12	-1.21986	0.00744963	0.51162	-2.03909
HSD17B7	-1.22518	0.00978224	0.533812	-2.25932
STK33	-1.2255	0.0351559	0.618424	-3.34196
ELFN2	-1.22658	0.0103155	0.533812	-2.30275
TC2N	-1.22685	0.020465	0.570126	-2.87616
GPX4	-1.22867	0.0423887	0.625659	-3.50462
HEMK1	-1.23238	0.0305694	0.595197	-3.22084
THBS3	-1.2324	0.0176011	0.56265	-2.74813
DEPTOR	-1.2336	0.0181818	0.56265	-2.77561
PPP1R12B	-1.23513	0.0222832	0.574254	-2.94883
C4A	-1.23517	0.0247297	0.578601	-3.03812
SLC25A16	-1.23642	0.0116292	0.550224	-2.4014
GANC	-1.23752	0.0181206	0.56265	-2.77276
CCNO	-1.24015	0.00559644	0.505398	-1.81295
PLA2G16	-1.24041	0.042905	0.626129	-3.51516
TSPAN15	-1.24216	0.00653507	0.505398	-1.93486
RAPGEF3	-1.24381	0.02138	0.570126	-2.91347
SERINC2	-1.24683	0.0315535	0.603953	-3.24826
BTC	-1.24719	0.00545972	0.505398	-1.79366
GLS	-1.24774	0.00932301	0.533812	-2.22012
MRNIP	-1.24907	0.00967457	0.533812	-2.25028
TLE6	-1.25149	0.00235485	0.496749	-1.16516
ALS2CL	-1.25556	0.0255885	0.578601	-3.06745
NAALADL2	-1.25983	0.0115336	0.550224	-2.39458
TXNDC11	-1.26244	0.0167306	0.562218	-2.70526
GPRC5C	-1.26331	0.0205872	0.570126	-2.88123
SMIM10L2A	-1.26823	0.0348503	0.618424	-3.33438
CAPN2	-1.27089	0.00651453	0.505398	-1.93237
SNX21	-1.2721	0.0259083	0.578601	-3.07814
TMEM243	-1.27725	0.00384771	0.505398	-1.52547
BCAM	-1.27761	0.0239138	0.575948	-3.00932
LMO7	-1.27826	0.0473812	0.627024	-3.60164
NR2F1	-1.27951	0.0107116	0.544525	-2.33367
MEGF6	-1.28052	0.0374144	0.618824	-3.39603
STXBP1	-1.2828	0.0218292	0.570126	-2.93123
TRIM66	-1.28539	0.0219275	0.570126	-2.93507
DNAH14	-1.28613	0.0336918	0.614942	-3.30506
ASL	-1.28834	0.0216207	0.570126	-2.92303
DOCK5	-1.29269	0.0242605	0.577573	-3.02167
GNA14	-1.29447	0.0352287	0.618424	-3.34376
FBXL2	-1.29502	0.00398285	0.505398	-1.55153
TMEM92	-1.29527	0.000737331	0.438169	-0.396339
MIR21	-1.29606	0.00975591	0.533812	-2.25712
CDC42EP1	-1.2977	0.00683051	0.505398	-1.96992
FGFRL1	-1.29783	0.00292533	0.505398	-1.32195
MGRN1	-1.29911	0.0351083	0.618424	-3.34078
ACSL5	-1.30018	0.0384823	0.619712	-3.4205
BTBD9	-1.30079	0.0252371	0.578601	-3.05556
RANBP17	-1.30345	0.00135792	0.496749	-0.785393
AGAP9	-1.30463	0.02402	0.575948	-3.01312
ACCS	-1.30588	0.0297317	0.592135	-3.19683
ADGRV1	-1.30694	0.00821782	0.52704	-2.11791
PRKCZ	-1.30791	0.0152865	0.561763	-2.62926
CRIP2	-1.31515	0.0212619	0.570126	-2.90874
ANXA4	-1.31571	0.00203301	0.496749	-1.06119
DDAH1	-1.31942	0.00551819	0.505398	-1.80197
ARHGEF17	-1.32298	0.0115337	0.550224	-2.39459
ACP6	-1.32868	0.00606615	0.505398	-1.87611
TMEM119	-1.33534	0.00112235	0.478766	-0.660282
CFI	-1.3369	0.000408601	0.401579	-0.0540035
CADPS2	-1.34045	0.000785704	0.438169	-0.435188
ME3	-1.34146	0.0439424	0.626129	-3.53598
EPHA2	-1.34531	0.0183272	0.56265	-2.78237
SEZ6L2	-1.34564	0.002968	0.505398	-1.33255
TTC6	-1.34992	0.00264832	0.496749	-1.24956
FHL2	-1.3508	0.00325283	0.505398	-1.40004
NSUN7	-1.35125	0.000906028	0.460582	-0.523696
UBXN10	-1.35231	0.00457703	0.505398	-1.65738
ARMC9	-1.35663	0.00157561	0.496749	-0.885322
SDR16C5	-1.3628	0.010089	0.533812	-2.28456
FAAH2	-1.36391	0.0149232	0.561763	-2.60907
CLDN4	-1.36493	0.0170243	0.562218	-2.71995
IRX3	-1.36516	0.00260075	0.496749	-1.23646
CACNB1	-1.37149	0.00267286	0.496749	-1.25624
PRSS22	-1.3726	0.021892	0.570126	-2.93368
RAI14	-1.37293	0.0204051	0.570126	-2.87366
NEIL1	-1.37798	0.0152825	0.561763	-2.62904
SCEL	-1.37826	0.0184861	0.56265	-2.78969
COL16A1	-1.37982	0.02772	0.588464	-3.13635
PRR36	-1.37983	0.0477372	0.628008	-3.60817
OGT	-1.38054	0.0141903	0.561763	-2.56688
PSORS1C1	-1.38126	0.000171911	0.401579	0.386968
SLC25A27	-1.38273	0.00487035	0.505398	-1.70512
SNX30	-1.38407	0.0153692	0.561763	-2.63379
SH2D3A	-1.38464	0.0193463	0.564481	-2.82831
MTUS1	-1.38485	0.00819958	0.52704	-2.11612
ADGRD1	-1.38766	0.0292276	0.590778	-3.18205
DAAM2	-1.38819	0.0220124	0.571218	-2.93837
PKIB	-1.39004	0.016952	0.562218	-2.71636
MIR6872	-1.391	0.0386617	0.619712	-3.42454
HID1	-1.39288	0.0089957	0.533812	-2.19107
KIF12	-1.39574	0.0387061	0.619712	-3.42554
SNX25	-1.39577	0.0215007	0.570126	-2.91827
LOC254896	-1.40204	0.00176786	0.496749	-0.964057
GALNT10	-1.40269	0.0278789	0.588464	-3.14128
GADD45G	-1.40479	0.0310747	0.599236	-3.23502
GALE	-1.40507	0.00132479	0.496749	-0.768987
LRIG1	-1.41458	0.0185556	0.56265	-2.79287
B4GALNT2	-1.41719	0.048609	0.628841	-3.62394
SLC29A2	-1.41936	0.0172932	0.562218	-2.7332
COL21A1	-1.42036	0.0037899	0.505398	-1.51408
PODN	-1.42768	0.00836794	0.531733	-2.13251
ANKRD24	-1.42802	0.036152	0.618424	-3.36622
PTPRE	-1.42974	0.0386389	0.619712	-3.42402
C1ORF210	-1.43477	0.00631108	0.505398	-1.90729
SHROOM1	-1.43508	0.0291077	0.590778	-3.1785
SALL4	-1.4365	0.0499832	0.63059	-3.64826
HSF4	-1.43795	0.0149677	0.561763	-2.61156
SLC22A18	-1.43951	0.0170861	0.562218	-2.72301
SLC25A29	-1.44893	0.00659293	0.505398	-1.94184
ANKDD1B	-1.45052	0.0459275	0.626624	-3.57448
NCMAP	-1.45287	0.0196079	0.564481	-2.83973
PON1	-1.45463	0.0192487	0.564481	-2.82401
FHOD1	-1.45526	0.0142846	0.561763	-2.57242
ACSF2	-1.45752	0.0451761	0.626624	-3.5601
EVA1C	-1.45886	0.0211326	0.570126	-2.90353
CTH	-1.45997	0.0196305	0.564481	-2.84071
WTIP	-1.46105	0.0021095	0.496749	-1.08715
FSCN2	-1.46111	0.00112458	0.478766	-0.661567
CAPN3	-1.463	0.0271708	0.584798	-3.1191
ACOX2	-1.46343	0.0152005	0.561763	-2.62451
COL15A1	-1.4749	0.00280452	0.505398	-1.29116
ACAD8	-1.47672	0.00258452	0.496749	-1.23194
NMNAT2	-1.48005	0.0124545	0.550224	-2.45818
IDUA	-1.48509	0.00914008	0.533812	-2.204
DGKD	-1.48893	0.00442891	0.505398	-1.6322
SLC25A37	-1.49125	0.0441264	0.626129	-3.53962
CYP4X1	-1.49186	0.0115809	0.550224	-2.39796
ELF3	-1.49527	0.00146786	0.496749	-0.837467
CISH	-1.49697	0.0130684	0.554974	-2.49816
SLC44A4	-1.49918	0.0133726	0.561002	-2.51733
EVA1A	-1.51397	0.0440443	0.626129	-3.53799
ARSE	-1.52233	0.00676155	0.505398	-1.96186
MICALL2	-1.52639	0.0046797	0.505398	-1.6744
NOXA1	-1.53176	0.014387	0.561763	-2.5784
PLIN5	-1.53238	0.011322	0.550224	-2.3793
DNAH5	-1.54171	0.00631722	0.505398	-1.90806
KRT18	-1.54568	0.0211577	0.570126	-2.90455
ATP9A	-1.54657	0.011542	0.550224	-2.39518
CLIC6	-1.55025	0.0437367	0.626129	-3.53189
FAM149A	-1.55556	0.00197845	0.496749	-1.04215
ADAMTSL2	-1.55558	0.0334144	0.613094	-3.29789
RBPMS	-1.55759	0.00195589	0.496749	-1.03414
EFCAB2	-1.55874	0.00353857	0.505398	-1.46265
NAV2	-1.55976	0.000270656	0.401579	0.164845
ITPR3	-1.56093	0.0355985	0.618424	-3.35282
CCNL2	-1.56282	0.00695931	0.505398	-1.98477
SLC43A3	-1.56864	0.0248302	0.578601	-3.0416
MMP15	-1.57814	0.000336272	0.401579	0.0515645
RTN4RL2	-1.57983	0.0252975	0.578601	-3.05762
MALL	-1.58012	0.0488361	0.628999	-3.62801
TMEM98	-1.58111	0.0128089	0.550224	-2.48148
AZIN2	-1.58831	0.020201	0.570126	-2.86509
NUP210L	-1.59082	0.00369119	0.505398	-1.49426
TP53I11	-1.593	0.00867291	0.533812	-2.16145
ENC1	-1.60259	0.00610545	0.505398	-1.88119
MIR7704	-1.60928	0.00311515	0.505398	-1.36811
GPC4	-1.62303	0.0232375	0.575948	-2.98473
LRG1	-1.62625	0.000509433	0.401579	-0.177973
ETV1	-1.62847	0.0233119	0.575948	-2.98747
FA2H	-1.63048	0.00857539	0.533812	-2.1523
HYI	-1.63132	0.0166064	0.562218	-2.69897
DES	-1.63257	0.00870648	0.533812	-2.16458
MICAL2	-1.63761	0.0224931	0.574254	-2.95685
SDC4	-1.63888	0.00129688	0.496749	-0.754888
GEM	-1.63954	0.0477977	0.628008	-3.60927
MTURN	-1.6453	0.00589913	0.505398	-1.85418
LLGL2	-1.64751	0.0025723	0.496749	-1.22852
MFSD2A	-1.65773	0.00762204	0.51162	-2.05741
FAM46A	-1.65857	0.0289074	0.590778	-3.17254
TMEM163	-1.66642	0.00648025	0.505398	-1.92819
EDA2R	-1.67195	0.00224954	0.496749	-1.1326
CHDH	-1.67639	0.00883326	0.533812	-2.17629
FAM174B	-1.68169	0.0100327	0.533812	-2.27998
GLIS3	-1.69189	6.9115e-05	0.401579	0.774238
MAFK	-1.69751	0.0287951	0.590699	-3.16918
RASSF7	-1.69968	0.025714	0.578601	-3.07166
GGT5	-1.70884	0.00782432	0.516166	-2.07842
IL17RB	-1.71992	0.0350829	0.618424	-3.34016
ADGRF5	-1.72122	0.0457688	0.626624	-3.57146
DRAM1	-1.72292	0.0423635	0.625659	-3.5041
ARFGEF3	-1.72424	0.00906646	0.533812	-2.19743
GPR39	-1.7244	0.0178531	0.56265	-2.76016
ARRDC3	-1.74026	0.00469377	0.505398	-1.6767
SHROOM3	-1.74723	0.0190938	0.564481	-2.81714
RHBDF1	-1.75671	0.0167595	0.562218	-2.70672
MRPS25	-1.76209	0.00206933	0.496749	-1.07362
SHC3	-1.77652	0.0447189	0.626129	-3.55124
COBL	-1.78336	0.00211562	0.496749	-1.08919
CGN	-1.8123	0.000952418	0.470331	-0.555166
ICA1	-1.82692	0.000468522	0.401579	-0.130363
EPOR	-1.83065	0.00614527	0.505398	-1.88631
NOD1	-1.83185	0.0135915	0.561763	-2.53086
SORBS2	-1.83444	0.0055747	0.505398	-1.80991
IRX6	-1.84238	0.0260491	0.578601	-3.0828
PPP1R9A	-1.84358	0.00585305	0.505398	-1.84803
LONRF2	-1.8552	0.0239331	0.575948	-3.01001
HAL	-1.85783	0.0457813	0.626624	-3.5717
ITGBL1	-1.85978	0.0176433	0.56265	-2.75015
TLE2	-1.86163	0.00646438	0.505398	-1.92625
TSPAN8	-1.86588	0.0370939	0.618424	-3.38856
SHANK2	-1.88627	0.00227268	0.496749	-1.13986
SPATA6L	-1.9028	0.000785885	0.438169	-0.43533
WFDC3	-1.90459	0.0297706	0.592135	-3.19795
XKRX	-1.90577	0.000429602	0.401579	-0.0817597
MBIP	-1.90577	0.000131293	0.401579	0.509562
CD55	-1.91098	0.0474774	0.627024	-3.60341
ALOX15B	-1.92593	0.0197416	0.564481	-2.84551
CREB3L1	-1.93182	0.00274514	0.504755	-1.27559
INHBB	-1.93585	0.00065875	0.435338	-0.328391
DPP4	-1.94239	0.00763762	0.51162	-2.05905
COMP	-1.94725	0.0460394	0.626624	-3.5766
OCLN	-1.95172	0.00241919	0.496749	-1.18443
SPNS2	-1.95545	0.00238899	0.496749	-1.17544
COL4A4	-1.95686	0.0224481	0.574254	-2.95514
RORC	-1.96	0.00436761	0.505398	-1.62156
HHIP	-1.96047	0.0460891	0.626624	-3.57754
SCNN1B	-1.97254	0.0103054	0.533812	-2.30194
ITGA3	-1.9744	0.0075262	0.51162	-2.04727
PIGA	-1.99196	0.0137913	0.561763	-2.54305
PRR15L	-1.99336	0.013453	0.561763	-2.52232
PALM3	-1.99839	0.0312212	0.599236	-3.23909
TMPRSS2	-2.00138	0.0150459	0.561763	-2.61593
VSTM2L	-2.00207	0.00656925	0.505398	-1.93899
CDKL2	-2.00317	0.00201254	0.496749	-1.0541
SERPIND1	-2.00904	0.0309264	0.59858	-3.23089
COL4A3	-2.01812	0.035687	0.618424	-3.35498
ATP1B1	-2.02008	0.00680884	0.505398	-1.96739
ITGA9	-2.03251	0.0249305	0.578601	-3.04506
CCND1	-2.0329	0.00735074	0.51162	-2.0284
SMIM22	-2.0431	0.000124132	0.401579	0.53421
SNED1	-2.04562	0.000489328	0.401579	-0.154989
PLA2G10	-2.04718	0.00859968	0.533812	-2.15459
GOLT1A	-2.0475	0.00030572	0.401579	0.101835
ICAM5	-2.06182	0.0335379	0.614708	-3.30109
FMO5	-2.07256	0.0149179	0.561763	-2.60877
RAB17	-2.07577	0.00544817	0.505398	-1.79201
PNMA2	-2.08265	0.000639846	0.435338	-0.311033
PARM1	-2.09687	0.0203445	0.570126	-2.87112
KCNQ3	-2.10515	0.000350851	0.401579	0.0288803
C9ORF152	-2.10841	0.000179245	0.401579	0.36735
MICALCL	-2.11225	0.0126639	0.550224	-2.47202
PRSS8	-2.12038	0.000504527	0.401579	-0.172435
ST3GAL5	-2.16071	0.00867845	0.533812	-2.16197
PTPRU	-2.16119	0.00383547	0.505398	-1.52307
MYO5C	-2.16528	0.000534385	0.401579	-0.205472
ERRFI1	-2.17157	0.0109085	0.546994	-2.34865
FOXA2	-2.18357	0.00603244	0.505398	-1.87173
HNF1B	-2.19107	0.00234156	0.496749	-1.16112
ARHGEF38	-2.19423	0.00676893	0.505398	-1.96273
AHCYL2	-2.1959	0.0331971	0.611817	-3.29224
ATOH8	-2.21186	0.00958732	0.533812	-2.24289
WFDC10B	-2.21445	0.0271665	0.584798	-3.11896
NTM	-2.21554	0.0405592	0.619712	-3.46622
TMEM125	-2.23157	0.0238489	0.575948	-3.00699
ESYT3	-2.25318	0.00460301	0.505398	-1.66172
TOX3	-2.28264	6.70544e-05	0.401579	0.785803
MST1R	-2.28698	0.0011357	0.478766	-0.667946
ATP11A	-2.29559	0.00413231	0.505398	-1.57943
ACOXL	-2.30411	0.0209829	0.570126	-2.89746
SIK1	-2.30796	0.0137599	0.561763	-2.54115
ROS1	-2.31616	0.0269688	0.58339	-3.11267
WDR86	-2.32347	0.0400266	0.619712	-3.45472
RAP1GAP	-2.34209	0.0148624	0.561763	-2.60564
SELENBP1	-2.35233	0.0171145	0.562218	-2.72442
CLDN3	-2.37001	0.00515219	0.505398	-1.74861
PGGHG	-2.39134	0.0176024	0.56265	-2.74819
STK32A	-2.40009	0.0184313	0.56265	-2.78717
RHOBTB2	-2.40366	0.00367378	0.505398	-1.49071
TJP3	-2.40403	0.00170532	0.496749	-0.939297
LPCAT1	-2.40668	0.0146224	0.561763	-2.592
SPDEF	-2.42081	0.0098776	0.533812	-2.26724
SFTA2	-2.42275	0.0392076	0.619712	-3.43673
CAPN13	-2.42886	0.00752617	0.51162	-2.04727
ARHGAP40	-2.44963	0.00171275	0.496749	-0.942282
CRACR2B	-2.4768	0.0056199	0.505398	-1.81622
ABCC6	-2.52215	0.012847	0.550224	-2.48395
CTSH	-2.53617	0.0114385	0.550224	-2.38774
MIR614	-2.55578	0.0455865	0.626624	-3.56798
MMP28	-2.55715	0.0153396	0.561763	-2.63217
MUC21	-2.58697	0.00172909	0.496749	-0.948802
KRT7	-2.58697	0.00400466	0.505398	-1.55565
CCNJL	-2.61378	0.00434836	0.505398	-1.61819
RGL3	-2.62595	0.00340249	0.505398	-1.43342
SLC46A2	-2.67086	0.00660451	0.505398	-1.94323
SCGB3A2	-2.69435	0.0165649	0.562218	-2.69686
SMPDL3B	-2.72505	0.000338698	0.401579	0.0477338
LMO3	-2.72818	0.000457521	0.401579	-0.116975
SORCS2	-2.73597	0.0459661	0.626624	-3.57521
VWA2	-2.74035	0.00946079	0.533812	-2.23207
CP	-2.74945	0.0173701	0.562218	-2.73695
SFTA3	-2.76248	0.00246	0.496749	-1.19642
TMC5	-2.80978	0.00385697	0.505398	-1.52729
SLC22A3	-2.86137	0.011102	0.550224	-2.36312
SUSD2	-2.91208	0.0435955	0.626129	-3.52907
HOPX	-2.97854	0.0167204	0.562218	-2.70475
NKX2-1	-2.98352	0.00461761	0.505398	-1.66414
STEAP4	-3.00291	0.0148952	0.561763	-2.60749
PON3	-3.04897	0.000152081	0.401579	0.443566
FOLR1	-3.04954	0.033005	0.611424	-3.28721
KCNK5	-3.0776	0.00438299	0.505398	-1.62425
DNAH11	-3.0806	0.0262453	0.578601	-3.08925
ABCC3	-3.24069	0.0160618	0.562218	-2.67087
NAPSA	-3.30785	0.0188158	0.56265	-2.80469
GDF15	-3.36071	0.0209724	0.570126	-2.89704
SLC22A31	-3.39026	0.00241914	0.496749	-1.18441
MUC1	-3.40404	0.00386764	0.505398	-1.52937
WFDC2	-3.43597	0.000705246	0.435338	-0.369369
AZGP1	-3.49258	0.010866	0.546994	-2.34544
PIGR	-3.51041	0.047959	0.628008	-3.61221
MLPH	-3.64612	0.000901477	0.460582	-0.520535
SLC26A9	-3.67794	0.00082678	0.446564	-0.46662
SLC34A2	-3.72186	0.0170689	0.562218	-2.72216
SFTPB	-3.72563	0.00577786	0.505398	-1.8379
C16ORF89	-3.7819	0.0133572	0.561002	-2.51637
CEACAM6	-3.87889	0.00203228	0.496749	-1.06094
CAPN8	-4.49609	0.000206672	0.401579	0.299233
SCGB3A1	-5.95921	0.0347082	0.618424	-3.33084
