# Supplementary material for: A comparison of mRNA and circRNA expression between squamous cell carcinoma and adenocarcinoma of the lungs
Source: Genet Mol Biol. 2020 Nov 6;43(4):e20200054. doi: 10.1590/1678-4685-GMB-2020-0054 (PMC7654371; doi:10.1590/1678-4685-GMB-2020-0054)
Supplement: Supplementary file 3 [file 1415-4757-GMB-43-4-e20200054-s3.xls]

## Sheet: Legend
Genetics and Molecular Biology
https://doi.org/10.1590/1678-4685-GMB-2020-0054
Supplementary Material to “A comparison of mRNA and circRNA expression between squamous cell carcinoma and adenocarcinoma of the lungs.”

## Sheet: Sheet1
Genetics and Molecular Biology
Supplementary Material to “A comparison of mRNA and circRNA expression between squamous cell carcinoma and adenocarcinoma of the lungs.”
circRNA	logFC	p-value	adj.p.val	B
hsa_circ_032180	-11.5881	0.000302612	0.198604	-1.57106
hsa_circ_004370	10.3221	0.000522093	0.198604	-1.73527
hsa_circ_013683	-10.3751	0.000537961	0.198604	-1.74474
hsa_circ_007863	-10.1006	0.000618987	0.198604	-1.78978
hsa_circ_038448	10.076	0.000633729	0.198604	-1.79744
hsa_circ_032979	9.97946	0.000637695	0.198604	-1.79948
hsa_circ_008800	10.107	0.000774178	0.198604	-1.86383
hsa_circ_030757	9.72524	0.000781436	0.198604	-1.86698
hsa_circ_007027	9.57116	0.000911243	0.198604	-1.91952
hsa_circ_020750	9.90429	0.000918853	0.198604	-1.92241
hsa_circ_020441	9.50199	0.000928767	0.198604	-1.92613
hsa_circ_023338	-9.56372	0.000934977	0.198604	-1.92844
hsa_circ_004407	9.39653	0.00103783	0.198604	-1.96503
hsa_circ_014943	9.42444	0.00105174	0.198604	-1.96975
hsa_circ_032165	-9.39112	0.00105235	0.198604	-1.96995
hsa_circ_021735	9.19793	0.00113362	0.198604	-1.99646
hsa_circ_013647	9.37769	0.0011911	0.198604	-2.01426
hsa_circ_003860	9.02573	0.0012015	0.198604	-2.01741
hsa_circ_002421	9.12556	0.00120371	0.198604	-2.01807
hsa_circ_008216	9.10758	0.00120751	0.198604	-2.01921
hsa_circ_017937	-8.96586	0.00128932	0.198604	-2.04307
hsa_circ_019113	9.31536	0.00131709	0.198604	-2.05088
hsa_circ_024752	9.38456	0.00134835	0.198604	-2.0595
hsa_circ_012219	9.12537	0.00138373	0.198604	-2.06906
hsa_circ_028021	8.73696	0.00149779	0.198604	-2.09853
hsa_circ_032256	8.74499	0.00149846	0.198604	-2.0987
hsa_circ_010135	8.87649	0.00157226	0.198604	-2.11676
hsa_circ_028524	9.14651	0.00158873	0.198604	-2.12069
hsa_circ_035630	-8.95021	0.00158908	0.198604	-2.12078
hsa_circ_007367	8.9508	0.00160471	0.198604	-2.12448
hsa_circ_007663	9.03081	0.00161525	0.198604	-2.12695
hsa_circ_018655	8.58783	0.00162959	0.198604	-2.1303
hsa_circ_029982	8.69171	0.00164821	0.198604	-2.13461
hsa_circ_009522	8.69776	0.00167074	0.198604	-2.13977
hsa_circ_020911	8.71703	0.00167702	0.198604	-2.1412
hsa_circ_039576	-8.94361	0.00168927	0.198604	-2.14397
hsa_circ_003072	8.56347	0.00173685	0.198604	-2.15458
hsa_circ_013912	8.62955	0.00173751	0.198604	-2.15473
hsa_circ_000334	8.57891	0.00176598	0.198604	-2.16096
hsa_circ_025987	8.56175	0.00177706	0.198604	-2.16336
hsa_circ_010464	8.84589	0.00180364	0.198604	-2.16907
hsa_circ_021718	8.59423	0.00182451	0.198604	-2.1735
hsa_circ_001043	8.66101	0.00189243	0.198604	-2.18763
hsa_circ_014099	8.6271	0.00189657	0.198604	-2.18848
hsa_circ_017521	8.46243	0.00194373	0.198604	-2.19802
hsa_circ_014116	8.3827	0.00195151	0.198604	-2.19958
hsa_circ_020568	8.69876	0.00197642	0.198604	-2.20452
hsa_circ_029654	8.39154	0.00213299	0.198604	-2.23443
hsa_circ_020610	8.36774	0.00214886	0.198604	-2.23736
hsa_circ_023251	8.43048	0.00218685	0.198604	-2.24429
hsa_circ_013832	8.16196	0.00220587	0.198604	-2.24772
hsa_circ_021883	8.30141	0.00222787	0.198604	-2.25166
hsa_circ_041639	8.16218	0.00224098	0.198604	-2.25399
hsa_circ_012239	8.60664	0.00236469	0.198604	-2.27542
hsa_circ_042513	8.27199	0.00240355	0.198604	-2.28196
hsa_circ_042522	-8.14944	0.00242675	0.198604	-2.28582
hsa_circ_031061	8.25469	0.00244041	0.198604	-2.28807
hsa_circ_010760	8.24124	0.00246349	0.198604	-2.29186
hsa_circ_005438	8.31087	0.00249585	0.198604	-2.29712
hsa_circ_024091	8.12202	0.00251172	0.198604	-2.29968
hsa_circ_003668	8.02144	0.00251951	0.198604	-2.30093
hsa_circ_022998	8.147	0.00252094	0.198604	-2.30116
hsa_circ_024258	8.20371	0.00252343	0.198604	-2.30156
hsa_circ_036321	8.50941	0.00260447	0.198604	-2.31436
hsa_circ_030259	8.13177	0.00263152	0.198604	-2.31856
hsa_circ_034652	7.95937	0.00264685	0.198604	-2.32092
hsa_circ_006660	8.28787	0.00269541	0.198604	-2.32833
hsa_circ_042815	7.87491	0.00271852	0.198604	-2.33182
hsa_circ_032750	8.23978	0.00280114	0.198604	-2.34407
hsa_circ_004197	7.83265	0.00282261	0.198604	-2.3472
hsa_circ_014838	7.95709	0.00283591	0.198604	-2.34913
hsa_circ_021218	7.83139	0.00298237	0.198604	-2.3699
hsa_circ_011275	8.52035	0.00300745	0.198604	-2.37336
hsa_circ_019140	7.9333	0.00306233	0.198604	-2.38086
hsa_circ_029043	7.76055	0.00309862	0.198604	-2.38576
hsa_circ_014984	7.72636	0.00309888	0.198604	-2.38579
hsa_circ_023695	7.76228	0.00312	0.198604	-2.38862
hsa_circ_000402	7.90047	0.00316685	0.198604	-2.39483
hsa_circ_035749	7.93453	0.00319366	0.198604	-2.39835
hsa_circ_038321	8.12725	0.00321289	0.198604	-2.40086
hsa_circ_013343	8.32636	0.00338663	0.198604	-2.42295
hsa_circ_038005	7.72322	0.00340041	0.198604	-2.42466
hsa_circ_002894	7.63353	0.00342441	0.198604	-2.42762
hsa_circ_033279	7.5463	0.00343758	0.198604	-2.42924
hsa_circ_027339	7.60839	0.00346555	0.198604	-2.43266
hsa_circ_007999	7.66518	0.00352438	0.198604	-2.43978
hsa_circ_011185	7.5121	0.00352606	0.198604	-2.43998
hsa_circ_044724	7.52254	0.00354571	0.198604	-2.44234
hsa_circ_030423	7.66319	0.00355079	0.198604	-2.44294
hsa_circ_026081	7.59052	0.00357702	0.198604	-2.44606
hsa_circ_001064	7.49097	0.00371796	0.204161	-2.4625
hsa_circ_005037	7.56685	0.00388854	0.211207	-2.48168
hsa_circ_007155	7.5733	0.00397993	0.212243	-2.49165
hsa_circ_017597	7.61269	0.00400816	0.212243	-2.4947
hsa_circ_022119	7.59629	0.00404337	0.212243	-2.49846
hsa_circ_018516	8.12958	0.00407751	0.212243	-2.50209
hsa_circ_045054	7.2921	0.00418614	0.213483	-2.51346
hsa_circ_027787	7.28994	0.00419159	0.213483	-2.51402
hsa_circ_029943	7.40758	0.00428406	0.213483	-2.52349
hsa_circ_013474	7.7693	0.00432193	0.213483	-2.52731
hsa_circ_030649	7.53146	0.00433204	0.213483	-2.52833
hsa_circ_040938	7.71698	0.00435766	0.213483	-2.53089
hsa_circ_041634	7.42525	0.00441386	0.214136	-2.53648
hsa_circ_006359	7.58356	0.00446897	0.214725	-2.54189
hsa_circ_023743	7.29088	0.0045429	0.214779	-2.54906
hsa_circ_006600	7.17959	0.00455606	0.214779	-2.55033
hsa_circ_043815	7.18425	0.00466801	0.218	-2.56098
hsa_circ_024790	7.09895	0.00481273	0.222678	-2.57441
hsa_circ_025796	7.10186	0.00498787	0.228664	-2.59021
hsa_circ_033283	7.16873	0.00521756	0.236919	-2.61021
hsa_circ_004846	6.99172	0.00529062	0.236919	-2.61641
hsa_circ_032945	6.96994	0.00534576	0.236919	-2.62104
hsa_circ_031348	7.10414	0.00536816	0.236919	-2.6229
hsa_circ_037809	7.09503	0.005405	0.236919	-2.62596
hsa_circ_042517	7.0447	0.00554922	0.241126	-2.63776
hsa_circ_033400	6.8656	0.00579255	0.243382	-2.65708
hsa_circ_020949	7.03681	0.00580233	0.243382	-2.65784
hsa_circ_040625	6.9138	0.00590439	0.243382	-2.66572
hsa_circ_033671	6.84396	0.0059269	0.243382	-2.66744
hsa_circ_030242	6.95064	0.00596638	0.243382	-2.67045
hsa_circ_017946	6.98293	0.00608133	0.243382	-2.6791
hsa_circ_037946	6.93153	0.00608176	0.243382	-2.67913
hsa_circ_045280	6.79398	0.00608405	0.243382	-2.6793
hsa_circ_002051	7.04841	0.00609153	0.243382	-2.67986
hsa_circ_019777	6.98455	0.00611964	0.243382	-2.68195
hsa_circ_010772	7.04077	0.0061369	0.243382	-2.68323
hsa_circ_040908	6.74369	0.00629239	0.247583	-2.69462
hsa_circ_038551	6.73592	0.0065791	0.256842	-2.71499
hsa_circ_013952	6.77371	0.00682701	0.262502	-2.73198
hsa_circ_026620	6.95569	0.00682915	0.262502	-2.73212
hsa_circ_000626	6.71719	0.00716234	0.273208	-2.75412
hsa_circ_023686	6.64902	0.00723794	0.274	-2.75898
hsa_circ_014706	-6.7108	0.00741343	0.278533	-2.7701
hsa_circ_006055	-6.72858	0.00749886	0.27964	-2.77543
hsa_circ_006083	6.75874	0.00784421	0.287776	-2.79644
hsa_circ_026772	6.50761	0.00785929	0.287776	-2.79734
hsa_circ_033047	6.69931	0.00788979	0.287776	-2.79915
hsa_circ_041562	6.80028	0.00810275	0.293402	-2.81164
hsa_circ_013720	6.39749	0.00839979	0.301969	-2.82859
hsa_circ_017655	6.44342	0.00889251	0.316107	-2.85556
hsa_circ_021368	6.85405	0.00891956	0.316107	-2.857
hsa_circ_020294	6.27488	0.00947757	0.333517	-2.88591
hsa_circ_007186	6.22724	0.00984238	0.343933	-2.904
hsa_circ_000217	6.28651	0.0100025	0.346168	-2.91175
hsa_circ_020778	6.43954	0.0100449	0.346168	-2.91378
hsa_circ_019172	6.54893	0.0101791	0.34839	-2.92017
hsa_circ_039864	6.21856	0.0104864	0.356466	-2.93453
hsa_circ_025826	6.13756	0.0105631	0.356646	-2.93805
hsa_circ_040166	6.09049	0.0109746	0.368056	-2.95657
hsa_circ_027937	6.1352	0.011524	0.383902	-2.98036
hsa_circ_028511	5.96526	0.012275	0.406215	-3.01128
hsa_circ_042397	5.92564	0.0127398	0.41882	-3.02958
hsa_circ_017119	6.02857	0.0130614	0.426587	-3.04189
hsa_circ_027657	5.85398	0.0132702	0.430593	-3.04974
hsa_circ_015955	6.25337	0.0133898	0.431671	-3.05419
hsa_circ_019727	5.97522	0.0135403	0.433724	-3.05973
hsa_circ_041032	5.96455	0.0139116	0.442779	-3.07317
hsa_circ_027570	6.12862	0.0143179	0.450204	-3.08752
hsa_circ_045780	5.85288	0.0148309	0.450204	-3.10512
hsa_circ_018993	5.73259	0.0155206	0.450204	-3.12793
hsa_circ_036295	5.45447	0.0180896	0.450204	-3.20554
hsa_circ_039560	-8.16741	0.0181436	0.450204	-3.20706
hsa_circ_008751	-7.83996	0.0193363	0.450204	-3.23965
hsa_circ_034527	5.33255	0.0196952	0.450204	-3.2491
hsa_circ_010557	5.52428	0.0197978	0.450204	-3.25177
hsa_circ_008184	5.39334	0.0202903	0.450204	-3.26442
hsa_circ_039759	-7.22817	0.0204643	0.450204	-3.26882
hsa_circ_036040	5.23399	0.021588	0.450204	-3.29646
hsa_circ_042548	8.61134	0.0224345	0.450204	-3.31643
hsa_circ_031633	5.17327	0.0225949	0.450204	-3.32013
hsa_circ_035997	7.76801	0.0233841	0.450204	-3.33802
hsa_circ_007304	7.38196	0.0237394	0.450204	-3.34589
hsa_circ_004656	7.02251	0.0244981	0.450204	-3.36235
hsa_circ_003198	7.02792	0.0246351	0.450204	-3.36527
hsa_circ_020974	-7.28886	0.0248728	0.450204	-3.3703
hsa_circ_019251	-7.49686	0.0252059	0.450204	-3.37728
hsa_circ_017966	-6.41177	0.0255361	0.450204	-3.38412
hsa_circ_020699	-8.31407	0.0258511	0.450204	-3.39056
hsa_circ_015998	-8.24603	0.0261512	0.450204	-3.39663
hsa_circ_028669	7.11247	0.0271912	0.450204	-3.41719
hsa_circ_024038	-6.34464	0.0273158	0.450204	-3.41961
hsa_circ_012291	4.93841	0.0274913	0.450204	-3.42299
hsa_circ_014276	6.74918	0.0276411	0.450204	-3.42586
hsa_circ_026994	-7.07508	0.0278473	0.450204	-3.42979
hsa_circ_041701	6.76326	0.0278931	0.450204	-3.43066
hsa_circ_044949	6.98627	0.0280086	0.450204	-3.43285
hsa_circ_038906	4.96461	0.0280396	0.450204	-3.43343
hsa_circ_041527	7.7168	0.028105	0.450204	-3.43467
hsa_circ_034783	6.93319	0.0290814	0.450204	-3.45277
hsa_circ_029202	6.98902	0.0296678	0.450204	-3.46337
hsa_circ_025995	7.04428	0.0304701	0.450204	-3.47756
hsa_circ_039473	-7.7179	0.0305081	0.450204	-3.47823
hsa_circ_030227	-6.95443	0.030592	0.450204	-3.47969
hsa_circ_006847	-6.61933	0.0311425	0.450204	-3.4892
hsa_circ_027033	7.14582	0.0311856	0.450204	-3.48993
hsa_circ_005481	-5.96197	0.0319324	0.450204	-3.50256
hsa_circ_004087	4.80077	0.03212	0.450204	-3.5057
hsa_circ_029449	4.79601	0.03273	0.450204	-3.51576
hsa_circ_000898	-5.92731	0.0327365	0.450204	-3.51586
hsa_circ_016806	6.45138	0.0333042	0.450204	-3.52507
hsa_circ_044890	6.55327	0.0336395	0.450204	-3.53044
hsa_circ_027565	-6.53305	0.0347848	0.450204	-3.54841
hsa_circ_015129	7.9396	0.0352725	0.450204	-3.55589
hsa_circ_019464	-7.31224	0.0352856	0.450204	-3.55609
hsa_circ_028203	-6.8701	0.0354233	0.450204	-3.55819
hsa_circ_010606	7.03535	0.0359276	0.450204	-3.5658
hsa_circ_009534	6.55787	0.037386	0.450204	-3.58725
hsa_circ_032414	4.6572	0.0379397	0.450204	-3.59519
hsa_circ_043089	6.43249	0.0382048	0.450204	-3.59896
hsa_circ_009404	6.21856	0.0383454	0.450204	-3.60094
hsa_circ_044878	4.59446	0.0385799	0.450204	-3.60424
hsa_circ_045259	4.57932	0.0386187	0.450204	-3.60478
hsa_circ_017931	-5.51557	0.0388083	0.450204	-3.60743
hsa_circ_006089	4.71903	0.0393896	0.450204	-3.61548
hsa_circ_011983	6.9439	0.0395513	0.450204	-3.6177
hsa_circ_041008	4.57846	0.0398126	0.450204	-3.62127
hsa_circ_013913	6.85524	0.040277	0.450204	-3.62756
hsa_circ_036517	5.66889	0.0403405	0.450204	-3.62841
hsa_circ_005120	7.13139	0.0414244	0.450204	-3.6428
hsa_circ_001807	4.47587	0.0417714	0.450204	-3.64734
hsa_circ_014642	7.01543	0.0432489	0.450204	-3.66625
hsa_circ_018607	-7.2554	0.0432694	0.450204	-3.6665
hsa_circ_008008	-6.3822	0.0435757	0.450204	-3.67035
hsa_circ_035690	6.5738	0.0436046	0.450204	-3.67071
hsa_circ_011451	6.00507	0.0436615	0.450204	-3.67142
hsa_circ_024984	6.55343	0.0438074	0.450204	-3.67324
hsa_circ_020269	-6.60724	0.0445538	0.450204	-3.68245
hsa_circ_000553	4.42147	0.0447327	0.450204	-3.68463
hsa_circ_023547	6.92884	0.0448375	0.450204	-3.68591
hsa_circ_018453	5.82317	0.0453162	0.450204	-3.69171
hsa_circ_045156	-8.25548	0.0453669	0.450204	-3.69232
hsa_circ_020674	6.40849	0.0455802	0.450204	-3.69488
hsa_circ_031683	-7.17259	0.0457725	0.450204	-3.69718
hsa_circ_042102	4.98709	0.046166	0.450204	-3.70185
hsa_circ_010337	6.17647	0.0466126	0.450204	-3.70712
hsa_circ_034718	6.64517	0.0470151	0.450204	-3.71182
hsa_circ_045225	6.40578	0.0479426	0.450204	-3.72251
hsa_circ_017025	6.30313	0.0480677	0.450204	-3.72394
hsa_circ_039643	5.45046	0.0483031	0.450204	-3.72661
hsa_circ_019644	5.98313	0.0487021	0.450204	-3.73112
hsa_circ_007484	6.04825	0.0488661	0.450204	-3.73296
hsa_circ_008379	6.01229	0.0488934	0.450204	-3.73327
hsa_circ_015634	6.06683	0.0489171	0.450204	-3.73354
hsa_circ_013678	6.32781	0.049322	0.450204	-3.73806
hsa_circ_035383	5.9859	0.049707	0.450204	-3.74232
